# Supplementary material for: Untargeted Lipidomics of Non-Small Cell Lung Carcinoma Demonstrates Differentially Abundant Lipid Classes in Cancer vs. Non-Cancer Tissue
Source: Metabolites. 2021 Oct 28;11(11):740. doi: 10.3390/metabo11110740 (PMC8622625; doi:10.3390/metabo11110740)
Supplement: Supplementary file 1 [file metabolites-11-00740-s001.zip]

Archive with 3 entries (2 files):
- metabolites-1433208-supplementary/
- metabolites-1433208-supplementary/NSCLC_lipidomics_supporting_material_v25.pdf
- metabolites-1433208-supplementary/TableS1_v26.1.xls
