# Supplementary material for: Untargeted Lipidomics of Non-Small Cell Lung Carcinoma Demonstrates Differentially Abundant Lipid Classes in Cancer vs. Non-Cancer Tissue
Source: Metabolites. 2021 Oct 28;11(11):740. doi: 10.3390/metabo11110740 (PMC8622625; doi:10.3390/metabo11110740)
Supplement: Supplementary file 1 [file metabolites-11-00740-s001.zip › metabolites-1433208-supplementary/TableS1_v26.1.xls]

## Sheet: Table S1
Patient #	Attests to Statin Use	Histological Subtype
1	Yes	Squamous
2	No	Adeno
3	No	Squamous
4	Yes	Adeno
5	Yes	Squamous
6	Yes	Squamous
7	Yes	Adenosquamous
8	No	Squamous
9	No	Squamous
10	Yes	Squamous
11	No	Squamous
12	No	Adeno
25		Sarcomatoid
27	No	Squamous
31	No	Adeno
38	Yes	Adeno
39	No	Granuloma
40	Yes	Adeno
41	No	Squamous
42	No	Neuroendocrine
45	No	Granuloma
46	No	Adenosquamous
47	Yes	Squamous
48	Yes	Squamous
49		Adeno
53	No	Squamous
54		Squamous
55	No	Squamous
58	No	Squamous
60	No	Adeno
62	No	Adeno
63	No	Adeno
64	No	Squamous
66	No	Adeno
67	No	Granuloma
68	No	Squamous
69	No	Adeno
70	No	Melanoma
72	Yes	Granuloma
73	No	Adeno
74	Yes	Adeno
75	Yes	Neuroendocrine
76	No	Squamous
77	Yes	Melanoma
78	No	Adeno
79	No	Granuloma
80	Yes	Neuroendocrine
81		Adeno
82	Yes	Squamous
83	No	Adeno
85	No	Squamous
87	No	BAC
89	No	Squamous
92	Yes	Adeno
93	No	Adeno
97	No	Adeno
100	Yes	BAC
145	Yes	Adeno
147	No	Adeno
148	No	Squamous
149	No	Granuloma
150	Yes	Adeno
151	No	Melanoma
154	No	colorectal adeno
158	No	Melanoma
159	Yes	Squamous
160	No	Adeno
169	Yes	Squamous
172	No	Adeno
174	No	Adeno
196	Yes	Squamous
197	No	Adeno
198		Adeno
199	No
201	No	Adeno
204	No	Adeno
205	No	Adeno
206	No	Adeno
207	No	Squamous
208	No	Adeno
211		BAC
212	Yes	Squamous
213	No	Granuloma
214		Adenosquamous
215	No	Adeno
216	Yes	Squamous
217	No	Adeno
218	No
220		Adeno
uk0001		Adeno
uk0002		Carcinoid
uk0003
uk0005
